# Supplementary material for: Shared features of cryptic plasmids from environmental and pathogenic Francisella species
Source: PLoS One. 2017 Aug 24;12(8):e0183554. doi: 10.1371/journal.pone.0183554 (PMC5570271; doi:10.1371/journal.pone.0183554)
Supplement: S3 Table — (XLSX) [file pone.0183554.s008.xlsx]

## Sheet: Sheet1
plasmid	protein_id (locus_tag)	definition	vs. Fguang p	vs 6608p1	vs 6608p2	vs 6608p3	vs 6608p4	vs GA01-2794	vs 25016 (O#319-029) p	vs pFPJ_1	vs pFPI_1	vs pF242	vs pF243	pFPK_1	pFPK_2	vs pFNL10	pFNPA10	AZ06-7470 plasmid	CA97-1460 plasmid	MA06-7296 plasmid
F. novicida DPG_3A-IS	CH70_RS09710	resolvase	no	no	no	KX00_2126 44% id; KX00_2159 41% id	KX00_2210 37% id	no	no	no	no	no	no	no	no	no	N894_0050 99%	KX02_1849 42%	no	no
	CH70_RS09715	transcriptional regulator	no	no	no	no	no	no	no	no	no	no	no	no	no	no	N894_0049 85% aligns with last 60 aa of query	no	no	no
	CH70_RS09720	cell division protein Fic	no	no	no	no	no	no	no	no	no	no	no	no	no	no	N894_0048 100%	no	no	no
	CH70_RS09725	putative transposase		no	no	no	no	no	no	no	no	no	no	no	no	no	no	no	no	no
	CH70_RS09730	PQ loop repeat family protein	no	no	no	no	no	no	no	no	no	no	no	no	no	no	no	no	no	no
	CH70_RS09735	conserved hypothetical protein	no	no	no	no	no	no	no	no	no	no	no	no	no	no	no	no	no	no
	CH70_RS09740	putative transposase		no	no	no	no	no	no	no	no	no	no	no	no	no	no	no	no	no
	CH70_RS09745 (pseudogene)	transposase DDE domain protein		no	no	no	no	no	no	no	no	no	no	no	no	no	no	no	no	no
	CH70_RS09750	transposase DDE domain protein	no	no	no	KX00_2112 98% id; KX00_2113 97% 107 aa C-terminal of query aligns with hit	KX00_2282 98% id	no	no	no	no	no	no	no	no	no	no	no	no	no
	CH70_RS09755	DDE transposase domain protein	no	no	no	no	no	no	no	no	no	no	no	no	no	no	no	no	no	no
	CH70_RS09760	response regulator	no	no	no	no	no	no	no	no	no	no	no	no	no	no	no	no	no	no
	CH70_RS09765	arginine repressor, DNA binding domain protein or integrase core domain	no	no	no	KX00_2160 34% id	KX00_2293 31% id	no	no	no	no	no	no	no	no	no	no	no	no	no
	CH70_RS09770	transposase	no	no	no	KX00_2166 87% id	no	no	no	no	no	no	no	no	no	no	no	no	no	no
	CH70_RS09775	conserved hypothetical protein	no	no	no	no	no	no	no	no	no	no	no	no	no	no	no	no	no	no
	CH70_RS09780	DDE transposase	no	no	no	no	no	no	no	no	no	no	no	no	no	no	no	no	no	no
	CH70_RS10200 (pseudogene)	transposase	no	no	no	KX00_2160 46% partial	no	no	no	no	no	no	no	no	no	no	no	no	no	no
	CH70_RS09785	DDE transposase	no	no	no	no	no	no	no	no	no	no	no	no	no	no	no	no	no	no
	CH70_RS09790		no	no	no	KX00_2161 24% id	KX00_2256 24% id	no	no	no	no	no	no	no	no	no	no	no	no	no
	CH70_RS09795	transposase/resolvase	no	no	no	KX00_2126 30% id	KX00_2210 24% id	no	no	no	no	no	no	no	no	no	N894_0050 34%	no	no	no
	CH70_RS09800	conserved hypothetical protein	no	no	no	no	no	no	no	no	no	no	no	no	no	no	no	no	no	no
	CH70_RS09805	cell division protein Fic	no	no	no	no	no	no	no	no	no	no	no	no	no	no	no	no	no	no
	CH70_RS09810	conserved hypothetical protein	no	no	no	no	no	no	no	no	no	no	no	no	no	no	N894_0042 81%	no	no	no
	CH70_RS09815	plasmid partitioning APTase ParM	no	no	no	no	no	no	no	no	no	no	no	no	no	no	N894_0041 87%	no	no	no
	CH70_RS09820	conserved hypothetical protein	no	no	no	no	no	no	no	no	no	no	no	no	no	no	N894_0040 100%	no	no	no
	CH70_RS09825	transposase DDE domain protein	no	no	no	no	no	no	no	no	no	no	no	no	no	no	no	no	no	no
	CH70_RS09830	transposase DDE domain protein	no	no	no	no	no	no	no	no	no	no	no	no	no	no	no	no	no	no
	CH70_RS09835	two-component sensor histidine kinase	no	no	no	KX00_2180 55% id	KX00_2297 48%; KX00_2223 48%;	no	no	no	no	no	no	no	no	no	no	no	no	no
	CH70_RS09840	non-ribosomal peptide synthetase	no	no	no	KX00_2182 77% id	no	no	no	no	no	no	no	no	no	no	no	no	no	no
	CH70_RS09845	transposase or arginine repressor, DNA binding domain protein	no	no	no	KX00_2160 34% id	KX00_2293 (31%)	no	no	no	no	no	no	no	no	no	no	no	no	no
	CH70_RS09850	transposase	no	no	no	KX00_2166 87% id	no	no	no	no	no	no	no	no	no	no	no	no	no	no
	CH70_RS09855	transposase DDE domain protein	no	no	no	no	no	no	no	no	no	no	no	no	no	no	no	no	no	no
	CH70_RS09860	conserved hypothetical protein; putative phage tail protein	no	no	no	no	KX00_2263 39% partial	no	no	no	no	no	no	no	no	no	no	no	no	no
	CH70_RS09865	transposase DDE domain protein		no	no	no	no	no	no	no	no	no	no	no	no	no	no	no	no	no
	CH70_RS09870	DDE transposase	no	no	no	no	no	no	no	no	no	no	no	no	no	no	no	no	no	no
	CH70_RS09875	transposase	no	no	no	KX00_2166 87% id	no	no	no	no	no	no	no	no	no	no	no	no	no	no
	CH70_RS09880	integrase core domain protien	no	no	no	KX00_2160 34% id	KX00_2293 31% id	no	no	no	no	no	no	no	no	no	no	no	no	no
	CH70_RS09885 (pseudogene)	invertase	no	no	no	no	no	no	no	no	no	no	no	no	no	no	no	no	no	no
	CH70_RS09890	RepB	no	no	no	no	KX00_2266 23% id	no	no	no	no	no	no	no	no	no	N894_0057 RepB 32%	no	KX01_1868 35%	no
	CH70_RS09895	Phosphopantetheinyl transferase	no	no	no	no	no	no	no	no	no	no	no	no	no	no	no	no	no	no
	CH70_RS09900	integrase core domain protien	no	no	no	KX00_2160 34% id	KX00_2293 (31%)	no	no	no	no	no	no	no	no	no	no	no	no	no
	CH70_RS09905	transposase	no	no	no	KX00_2166 87% id	no	no	no	no	no	no	no	no	no	no	no	no	no	no
	CH70_RS09910	transcriptional regulator	no	no	no	no	no	no	no	no	no	no	no	no	no	no	no	no	no	no
	CH70_RS09915	mRNA interferase PemK	no	no	no	no	no	no	no	no	no	no	no	no	no	no	no	no	no	no
	CH70_RS09920	DDE transposase	no	no	no	no	no	no	no	no	no	no	no	no	no	no	no	no	no	no
	CH70_RS09925	conserved hypothetical protein	no	no	no	no	no	no	no	no	no	no	no	no	no	no	no	no	no	no
	CH70_RS09930	conserved hypothetical protein	no	no	no	no	no	no	no	no	no	no	no	no	no	no	no	no	no	no
