# Supplementary material for: Shared features of cryptic plasmids from environmental and pathogenic Francisella species
Source: PLoS One. 2017 Aug 24;12(8):e0183554. doi: 10.1371/journal.pone.0183554 (PMC5570271; doi:10.1371/journal.pone.0183554)
Supplement: S4 Table — NR-28534 plasmid to all known Francisella plasmids. (XLSX) [file pone.0183554.s009.xlsx]

## Sheet: Sheet1
plasmid	protein_id (locus_tag)	definition	vs. Fguang p	vs 6608p1	vs 6608p2	vs 6608p3	vs 6608p4	vs GA01-2794	vs 25016 (O#319-029) p	vs pFPJ_1	vs pFPI_1	vs pF242	vs pF243	pFPK_1	pFPK_2	vs pFNL10	pFNPA10	AZ06-7470 plasmid	CA97-1460 plasmid	MA06-7296 plasmid
F. tularensis Schu S4 substr. NR-28534	WP_046400767.1	uracil phosphoribosyltransferase	no	no	no	no	no	no	no	no	no	no	no	no	no	no	no	no	no	no
	WP_003029193.1	conserved hypothetical protein	no	no	no	no	no	no	no	no	no	no	no	no	no	no	no	no	no	no
	WP_003023488.1	transposase	no	no	no	no	no	no	no	no	no	no	no	no	no	no	no	no	no	no
	WP_003021473.1	transposase	no	no	no	no	no	no	no	no	no	no	no	no	no	no	no	no	no	no
	WP_032685367.1	NAD(P)-binding oxidoreductase	no	no	no	no	no	no	no	no	no	no	no	no	no	no	no	no	no	no
